# Supplementary material for: Noninvasive Characterization of Functional Pathways in Layer-Specific Microcircuits of the Human Brain Using 7T fMRI
Source: Brain Sci. 2022 Oct 7;12(10):1361. doi: 10.3390/brainsci12101361 (PMC9599333; doi:10.3390/brainsci12101361)
Supplement: Supplementary file 1 [file brainsci-12-01361-s001.zip]

Archive with 2 entries (2 files):
- Supplementary Figure S1.pdf
- Supplementary Video S1. 2íπ of rightward moving Gabor patch used in this experiment.mp4
